# Supplementary material for: Structural and Functional Roles of Coevolved Sites in Proteins
Source: PLoS One. 2010 Jan 6;5(1):e8591. doi: 10.1371/journal.pone.0008591 (PMC2797611; doi:10.1371/journal.pone.0008591)
Supplement: Table S2 — (0.03 MB TXT) [file pone.0008591.s007.txt]

Supporting Information File 7:
Authors: Saikat Chakrabarti and Anna R. Panchenko
Table S2
CD_Code	Family_Name	Rep_PDB_code	No_of_sequences	Alignment_length	No_coevolved_pairs
cd00001	PTS_IIB_man	1ble	25	352	5
cd00002	YbaK	1dbx	61	674	5
cd00003	PNPsynthase	1ho4	52	509	79
cd00004	Sortase	1ija	35	586	5
cd00006	PTS_IIA_man	1pdo	43	952	7
cd00008	53EXOc	1exn	56	1176	16
cd00009	AAA	1do2	350	5695	6
cd00010	AAI_LTSS	1hss	66	1049	1
cd00013	ADF	1cof	51	937	0
cd00015	ALBUMIN	1bke	59	2627	6
cd00016	alkPPc	1elz	29	865	45
cd00019	AP2Ec	1qum	40	998	9
cd00020	ARM	1ial	77	3340	5
cd00024	CHROMO	1ap0	121	5435	5
cd00027	BRCT	1cdz	144	3888	4
cd00028	B_lectin	1msa	44	4014	2
cd00031	CA	1ncj	168	8793	21
cd00032	CASc	1cp3	52	952	18
cd00033	CCP	1ckl	288	5659	2
cd00036	ChtBD3	1aiw	79	2295	2
cd00038	CAP_ED	1rgs	292	3499	8
cd00042	CY	1stf	52	1062	2
cd00044	CysPc	1df0	36	2630	17
cd00045	DED	1a1z	32	636	2
cd00046	DEXDc	1d9x	228	3968	13
cd00047	PTPc	2shp	101	3525	52
cd00052	EH	1qjt	57	2952	4
cd00056	ENDO3c	1muy	140	1569	23
cd00057	FA58C	1euu	26	4183	6
cd00063	FN3	1bqu	741	45058	6
cd00064	FU	1igr	159	3162	14
cd00066	G-alpha	1azt	165	1859	53
cd00067	GAL4	3alc	118	2147	1
cd00068	GGL	1gp2	27	1252	1
cd00070	GLECT	1qkq	91	1317	11
cd00071	GMPK	1gky	57	903	20
cd00073	H15	1hst	70	771	4
cd00075	HATPase_c	1a4h	483	3569	6
cd00079	HELICc	1d2m	130	3146	128
cd00080	HhH2_motif	1b43	98	2158	12
cd00081	Hint	1dq3	77	3113	12
cd00084	HMG-box	1j5n	192	2925	10
cd00085	HNHc	1bxi	121	1262	7
cd00088	HPT	1qsp	87	3742	3
cd00089	HR1	1cxz	25	1748	2
cd00090	HTH_ARSR	1smt	178	1180	4
cd00091	NUC	1ql0	30	2364	15
cd00093	HTH_XRE	1lmb	557	1867	1
cd00096	IG	1mfa	393	7620	6
cd00101	IlGF_like	1wqj	131	836	2
cd00102	IPT	1a3q	141	6384	8
cd00105	KH-I	1ec6	553	6213	5
cd00108	KR	1nk1	38	1209	9
cd00111	Trefoil	1ps2	49	3215	1
cd00114	LIGANc	1dgs	44	918	22
cd00115	LMWPc	1d1p	72	677	5
cd00119	LYZ1	1lmq	50	1426	8
cd00120	MADS	1mnm	91	1108	3
cd00125	PLA2c	1bk9	59	294	8
cd00127	DSPc	1vhr	51	1768	7
cd00128	XPG	1a76	34	2611	20
cd00130	PAS	3pyp	183	3008	3
cd00134	PBPb	2lao	62	1667	15
cd00138	PLDc	1bys	59	3530	6
cd00140	beta_clamp	1unn	111	703	68
cd00142	PI3Kc_family	1e8x	60	5333	191
cd00143	PP2Cc	1a6q	137	3282	33
cd00145	POLBc	1clq	73	2436	116
cd00148	PROF	1d1j	26	323	3
cd00152	PTX	1b09	27	3586	11
cd00154	Rab	3rab	307	2963	36
cd00156	REC	1dcf	307	3426	23
cd00157	Rho	1cee	93	2084	16
cd00159	RhoGAP	1am4	180	4956	17
cd00161	RICIN	1xyf	104	3368	14
cd00162	RING	1fbv	555	9747	2
cd00164	S1	1sro	228	3158	8
cd00165	S4	1dm9	266	2237	4
cd00168	SCP	1cfe	45	1180	7
cd00170	SEC14	1aua	109	4756	13
cd00171	Sec7	1pbv	34	2459	9
cd00172	SERPIN	1ova	91	1245	32
cd00173	SH2	1aya	197	2853	2
cd00175	SNc	2sns	30	1471	11
cd00176	SPEC	1quu	168	8538	3
cd00179	SynN	1dn1	69	354	13
cd00180	S_TKc	1jnk	254	5791	93
cd00182	TBOX	1xbr	32	3352	6
cd00184	TNF	1a8m	33	471	2
cd00185	TNFR	1d0g	49	740	9
cd00186	TOP1Ac	1cy7	62	2530	222
cd00188	TOPRIM	1cy7	610	3637	5
cd00189	TPR	1a17	137	2617	4
cd00195	UBCc	2ucz	70	5185	5
cd00200	WD40	1tbg	90	3677	24
cd00201	WW	1f8a	134	4625	1
cd00202	ZnF_GATA	2gat	43	2002	2
cd00205	rhv	1vbb	55	2970	7
cd00206	snake_toxin	1nea	46	106	1
cd00208	LbetaH	3tdt	181	1113	4
cd00209	DHFR	2cd2	127	1018	22
cd00211	PTS_IIA_fru	1a6j	109	1685	21
cd00212	PTS_IIB_glc	1iba	88	1332	9
cd00213	S-100	1mr8	134	3222	3
cd00214	Calpain_III	1kfu	25	2482	88
cd00215	PTS_IIA_lac	1e2a	27	130	9
cd00223	TOPRIM_TopoIIB_SPO	1d3y	51	1059	17
cd00229	SGNH_hydrolase	1esc	187	4491	7
cd00232	HemeO	1j77	42	1360	17
cd00237	p23	1ejf	35	1414	5
cd00253	PL_Passenger_AT	1dab	75	4086	82
cd00254	LT_GEWL	154l	226	3671	12
cd00260	Sialidase	1eus	55	2769	37
cd00261	AAI_SS	1hss	58	901	2
cd00264	BPI	1bp1	31	831	8
cd00265	MADS_MEF2_like	1egw	41	736	2
cd00266	MADS_SRF_like	1mnm	46	1036	1
cd00267	ABC_ATPase	1g29	185	3998	12
cd00268	DEADc	1qde	61	1188	18
cd00269	DEXHc	1d9z	135	3951	43
cd00272	Chemokine_CC	1cm9	41	300	2
cd00286	Tubulin_FtsZ	1ffx	199	992	11
cd00287	ribokinase_pfkB_like	1bx4	36	1259	14
cd00291	SirA_YedF_YeeD	1dcj	192	953	3
cd00296	SIR2	1j8f	121	3251	19
cd00298	alpha-crystallin-Hsps	1gme	30	369	8
cd00299	GST_C_family	1eem	227	1863	40
cd00300	LDH	1a5z	148	625	131
cd00304	RT_like	1qaj	25	1724	17
cd00305	Cu-Zn_Superoxide_Dismutase	1yaz	67	630	17
cd00309	chaperonin_type_I_II	1aon	308	964	155
cd00311	TIM	1tre	229	831	38
cd00314	plant_peroxidase	1fhf	97	838	29
cd00315	Cyt_C5_DNA_methylase	1dct	36	781	21
cd00316	Oxidoreductase_nitrogenase	2afk	153	1626	4
cd00317	cyclophilin	1rmh	91	2033	17
cd00318	Phosphoglycerate_kinase	1qpg	26	599	51
cd00320	cpn10	1aon	97	456	6
cd00321	SO_family_Moco	1sox	104	1455	34
cd00325	chitinase_glyco_hydro_19	2baa	57	878	23
cd00326	alpha_CA	1znc	176	3904	26
cd00329	TopoII_MutL_Trans	1ei1	294	2198	47
cd00331	IGPS	1pii	133	1170	48
cd00332	PAL-HAL	1gk2	86	1047	203
cd00333	MIP	1fx8	27	1118	9
cd00336	Ribosomal_L22	1jj2	132	938	7
cd00338	Ser_Recombinase	1gdt	179	858	16
cd00342	gram_neg_porins	1osm	191	760	74
cd00347	Flavin_utilizing_monoxygenases	1brl	255	6980	44
cd00351	TS_Pyrimidine_HMase	1nje	69	1406	14
cd00352	Gn_AT_II	1ecc	637	3636	29
cd00353	Ribosomal_S15p_S13e	1a32	114	726	2
cd00354	FBPase	1fta	61	545	55
cd00355	Ribosomal_L30_L7	1jj2	70	322	3
cd00367	PTS-HPr_like	1ptf	118	1144	2
cd00374	RNase_T2	1ioo	96	781	25
cd00381	IMPDH	1zfj	71	700	45
cd00385	Isoprenoid_Biosyn_C1	5eat	324	1529	64
cd00386	Heme_Cu_Oxidase_III_like	2occ	169	1167	34
cd00389	microbial_RNases	1rtu	25	286	1
cd00392	Ribosomal_L13	1s72	132	802	14
cd00395	Tyr_Trp_RS_core	4ts1	89	1011	37
cd00397	DNA_BRE_C	2crx	25	993	4
cd00400	Voltage_gated_ClC	1kpl	112	1125	83
cd00405	PRAI	1pii	218	1308	58
cd00407	Urease_beta	4ubp	47	1552	15
cd00408	DHDPS-like	1dhp	251	574	94
cd00412	pyrophosphatase	1i6t	90	543	12
cd00413	Glyco_hydrolase_16	1gbg	142	2252	26
cd00418	GlxRS_core	1euq	73	1680	133
cd00419	Ferrochelatase_C	1hrk	136	663	90
cd00421	intradiol_dioxygenase	1dmh	146	525	27
cd00423	Pterin_binding	1aj0	36	1394	18
cd00429	RPE	1rpx	133	648	46
cd00430	Ala_racemase	1l6g	112	988	87
cd00431	cysteine_hydrolases	1yac	203	1548	30
cd00433	Peptidase_M17	1lam	195	1180	177
cd00446	GrpE	1dkg	217	1001	39
cd00447	NusB_Sun	1eyv	29	611	2
cd00448	YjgF_like	1jd1	296	870	22
cd00449	PLPDE_IV	1ekf	94	733	64
cd00452	KDPG_aldolase	1eua	78	837	37
cd00457	PEBP_RKIP	1fux	37	382	7
cd00462	PTH	2pth	153	401	28
cd00464	SK	1kag	109	3829	14
cd00466	DHQase_II	1h0s	89	231	33
cd00476	SAICAR_synt	1obg	63	707	41
cd00477	FTHFS	1fpm	47	1129	273
cd00480	malate_synt	1d8c	41	2031	5
cd00481	Ribosomal_L19e	1jj2	34	402	6
cd00483	HPPK	1eqm	103	985	19
cd00484	PEPCK_ATP	1k3c	28	717	132
cd00487	Pep_deformylase	1g27	155	485	35
cd00488	PCD_DCoH	1dcp	112	458	14
cd00493	FabA_FabZ	1mka	161	3523	18
cd00496	PheRS_alpha_core	1eiy	43	859	29
cd00497	PseudoU_synth_TruA_like	1dj0	32	949	6
cd00498	Hsp33	1i7f	41	613	16
cd00501	Peptidase_C15	1a2z	56	445	12
cd00502	DHQase_I	1qfe	64	2228	18
cd00515	HAM1	2mjp	85	606	45
cd00516	PRTase_typeII	1qpo	185	1132	51
cd00517	ATPS	1jee	34	909	40
cd00524	SORL	1dqi	36	278	5
cd00525	AE_Prim_S_like	1v34	199	2371	9
cd00528	MoaC	1ekr	53	1265	25
cd00531	NTF2_like	1e3v	162	1700	8
cd00534	DHNA_DHNTPE	1b9l	25	995	2
cd00537	MTHFR	1b5t	78	1077	19
cd00538	PA	1z8l	57	2294	8
cd00541	OMPLA	1fw2	27	554	15
cd00542	Ntn_PVA	2bjg	41	448	31
cd00544	CobU	1c9k	27	717	12
cd00552	RaiA	1imu	142	582	9
cd00554	MECDP_synthase	1jn1	58	482	18
cd00555	Maf	1exc	93	974	47
cd00556	Thioesterase_II	1c8u	169	1321	2
cd00560	PanC	1iho	85	699	48
cd00561	CobA_CobO_BtuR	1g64	27	637	16
cd00562	NifX_NifB	1eo1	111	1109	5
cd00565	ThiS	1f0z	52	383	2
cd00567	ACAD	1ege	69	1337	36
cd00568	TPP_enzymes	1bfd	132	1745	17
cd00570	GST_N_family	1eem	853	778	15
cd00571	UreE	1ear	33	509	6
cd00575	NOS_oxygenase	1nsi	48	1534	50
cd00577	PCNA	1axc	78	817	16
cd00578	L-fuc_L-ara-isomerases	1fui	45	755	39
cd00580	CHMI	1otg	52	215	8
cd00584	Prefoldin_alpha	1fxk	27	307	5
cd00585	Peptidase_C1B	1gcb	34	711	75
cd00586	4HBT	1lo7	488	2630	35
cd00591	HU_IHF	1ihf	285	845	1
cd00592	HTH_MerR-like	1jbg	124	633	6
cd00593	RIBOc	1jfz	197	3304	8
cd00594	KU	1jey	128	3928	1
cd00600	Sm_like	1n9r	34	687	1
cd00602	IPT_TF	1a3q	27	1618	2
cd00608	GalT	1hxq	25	561	25
cd00618	PLA2_like	1bk9	101	1263	5
cd00635	YBL036c_PLPDEIII	1b54	82	991	43
cd00636	TroA-like	1toa	367	1351	62
cd00641	GTP_cyclohydro2	2bz0	109	958	12
cd00651	TFold	1is8	69	1205	1
cd00653	RNA_pol_B_RPB2	1i50	112	4543	548
cd00657	Ferritin_like	1lko	487	1581	19
cd00659	Topo_IB_C	1a36	26	1411	7
cd00668	Ile_Leu_Val_MetRS_core	1a8h	159	2498	164
cd00671	ArgRS_core	1f7u	43	936	240
cd00672	CysRS_core	1li7	43	980	160
cd00680	Ring_hydroxylating_alpha	1eg9	68	625	32
cd00683	Trans_IPPS_HH	1ezf	78	1019	34
cd00684	Terpene_cyclase_plant_C1	5eat	71	1182	98
cd00685	Trans_IPPS_HT	1fps	153	989	53
cd00688	ISOPREN_C2_like	1sqc	267	4972	25
cd00693	secretory_peroxidase	1fhf	71	443	68
cd00707	Pancreat_lipase_like	1bu8	51	2142	46
cd00712	AsnB	1ct9	204	1029	359
cd00713	GltS	1ea0	76	3242	59
cd00715	GPATase_N	1ecc	88	701	177
cd00717	URO-D	1uro	71	777	56
cd00730	rubredoxin	2rdv	34	988	1
cd00741	Lipase	1bu8	172	2826	44
cd00751	thiolase	1qfl	223	2060	253
cd00754	MoaD	1fm0	75	707	6
cd00756	MoaE	1fm0	144	618	24
cd00757	ThiF_MoeB_HesA_family	1jwb	93	1344	33
cd00769	PheRS_beta_core	1jjc	70	940	113
cd00770	SerRS_core	1ses	42	850	106
cd00773	HisRS-like_core	1kmm	59	1774	44
cd00775	LysRS_core	1bbu	28	724	88
cd00776	AsxRS_core	1b8a	36	770	147
cd00777	AspRS_core	1il2	32	1157	196
cd00778	ProRS_core_arch_euk	1h4s	36	1763	276
cd00780	NTF2	1a2k	46	1688	5
cd00782	MutL_Trans	1b63	165	2038	30
cd00788	KU70	1jey	37	2366	17
cd00795	NOS_oxygenase_euk	1nsi	40	1541	81
cd00798	INT_XerDC	1a0p	28	617	23
cd00802	class_I_aaRS_core	1euq	326	2608	89
cd00805	TyrRS_core	4ts1	42	756	20
cd00806	TrpRS_core	1i6m	47	955	36
cd00807	Gln_GluRS_non_core	1euq	38	1625	137
cd00808	GluRS_core	1g59	35	726	120
cd00812	LeuRS_core	1h3n	35	1964	99
cd00814	MetRS_core	1a8h	57	1258	251
cd00817	ValRS_core	1gax	33	1396	705
cd00818	IleRS_core	1ffy	34	1474	557
cd00819	PEPCK_GTP	1khg	32	759	108
cd00822	TopoII_Trans_DNA_gyrase	1ei1	82	1116	143
cd00827	init_cond_enzymes	1ebl	84	903	25
cd00828	elong_cond_enzymes	1dd8	28	5906	41
cd00830	KAS_III	1ebl	130	550	77
cd00831	CHS_like	1qlv	67	763	41
cd00834	KAS_I_II	1dd8	151	1112	121
cd00835	RanBD	1rrp	27	3983	4
cd00836	FERM_C	1ef1	37	3202	8
cd00851	MTH1175	1eo1	50	599	4
cd00854	NagA	1o12	49	686	51
cd00859	HisRS_anticodon	1qe0	51	587	209
cd00860	ThrRS_anticodon	1qf6	57	773	27
cd00864	PI3Ka	1e8x	41	2942	130
cd00867	Trans_IPPS	1ezf	233	1212	72
cd00868	Terpene_cyclase_C1	5eat	91	1341	19
cd00873	KU80	1jey	36	3231	66
cd00876	Ras	1he8	60	1099	12
cd00877	Ran	1k5d	37	1220	35
cd00878	Arf_Arl	1mr3	47	947	8
cd00879	Sar1	1m2o	25	1187	6
cd00880	Era_like	1lnz	112	2093	1
cd00882	Ras_like_GTPase	1lb1	198	3432	17
cd00883	beta_CA_cladeA	1ddz	41	788	13
cd00886	MogA_MoaB	1di6	122	1375	31
cd00887	MoeA	1g8l	277	1456	172
cd00904	Ferritin	1eum	77	387	18
cd00913	PCD_DCoH_subfamily_a	1uso	30	225	6
cd00914	PCD_DCoH_subfamily_b	1dcp	38	158	6
cd00922	Cyt_c_Oxidase_IV	1oco	32	482	2
cd00931	IGcam	1bih	69	5959	2
cd00936	WEPRS_RNA	1r1b	37	2090	1
cd00945	Aldolase_Class_I	1dhp	117	863	17
cd00947	TBP_aldolase_IIB	1gvf	66	540	49
cd00948	FBP_aldolase_I_a	4ald	30	508	51
cd00950	DHDPS	1dhp	85	456	74
cd00956	Transaldolase_FSA	1l6w	38	354	31
cd00958	DhnA	1ojx	35	434	30
cd00959	DeoC	1jcj	72	653	25
cd00985	Maf_Ham1	1exc	180	1051	22
cd00988	PDZ_CTP_protease	1fc7	50	1345	46
cd01011	nicotinamidase	1im5	29	401	9
cd01012	YcaC_related	1yac	29	367	31
cd01025	TOPRIM_recR	1vdd	51	251	44
cd01028	TOPRIM_TopoIA	1cy7	137	2545	72
cd01029	TOPRIM_primases	1dd9	202	3505	75
cd01031	EriC	1kpl	41	973	38
cd01037	Restriction_endonuclease_like	1cw0	99	2174	1
cd01041	Rubrerythrin	1lko	32	352	8
cd01043	DPS	1ji4	62	485	8
cd01049	RNRR2	1kgn	77	890	24
cd01055	Nonheme_Ferritin	1eum	29	254	7
cd01056	Euk_Ferritin	1ies	40	385	14
cd01058	AAMH_B	1mty	25	443	31
cd01061	RNase_T2_euk	1ioo	74	772	29
cd01066	APP_MetAP	1jaw	102	1493	22
cd01083	GAG_Lyase	1f1s	39	1758	108
cd01086	MetAP1	1mat	69	710	72
cd01087	Prolidase	1jaw	48	950	73
cd01088	MetAP2	1b6a	25	551	28
cd01092	APP-like	1pv9	61	429	25
cd01094	Alkanesulfonate_monoxygenase	1m41	48	845	74
cd01097	Tetrahydromethanopterin_reductase	1f07	37	823	22
cd01106	HTH_TipAL-Mta	1jbg	79	437	9
cd01107	HTH_BmrR	1exi	60	437	4
cd01108	HTH_CueR	1q05	30	176	13
cd01132	F1_ATPase_alpha	1e1q	42	653	187
cd01133	F1-ATPase_beta	1fx0	51	787	198
cd01144	BtuF	1n2z	25	411	17
cd01146	FhuD	1efd	76	598	25
cd01166	KdgK	1v1a	106	1004	94
cd01168	adenosine_kinase	1bx4	59	609	30
cd01169	HMPP_kinase	1ub0	138	2147	35
cd01170	THZ_kinase	1esq	54	1820	27
cd01171	YXKO-related	1kyh	127	884	45
cd01173	pyridoxal_pyridoxamine_kinase	1rfu	58	640	38
cd01174	ribokinase	1rk2	91	936	53
cd01182	INT_REC_C	2crx	315	1678	20
cd01275	FHIT	1ems	31	622	3
cd01276	PKCI_related	4rhn	42	197	11
cd01283	cytidine_deaminase	1jtk	62	894	3
cd01287	FabA	1mka	25	3477	7
cd01288	FabZ	1u1z	99	554	37
cd01291	PseudoU_synth	1dj0	97	1648	11
cd01292	metallo-dependent_hydrolases	1k6w	50	2644	18
cd01293	Bact_CD	1k6w	38	1323	54
cd01298	ATZ_TRZ_like	1p1m	47	685	79
cd01301	rDP_like	1itu	30	950	26
cd01314	D-HYD	1k1d	29	751	79
cd01320	ADA	2ada	33	517	52
cd01336	MDH_cytoplasmic_cytosolic	5mdh	43	416	60
cd01337	MDH_glycosomal_mitochondrial	1emd	65	795	126
cd01342	Translation_Factor_II_like	1kk3	926	2623	5
cd01343	PL1_Passenger_AT	1dab	28	2217	47
cd01347	ligand_gated_channel	1fep	77	1571	67
cd01357	Aspartatase	1jsw	45	656	151
cd01359	Argininosuccinate_lyase	1k7w	99	1043	246
cd01360	Adenylsuccinate_lyase_1	1c3u	42	509	115
cd01362	Fumarase_classII	1fuo	67	566	334
cd01377	MYSc_type_II	2mys	52	2526	12
cd01378	MYSc_type_I	1lkx	29	3235	201
cd01388	SOX-TCF_HMG-box	1gt0	25	1900	1
cd01390	HMGB-UBF_HMG-box	1j5n	120	1890	4
cd01393	recA_like	1g18	69	690	24
cd01398	RPI_A	1lk7	119	564	40
cd01399	GlcN6P_deaminase	1fqo	109	836	60
cd01400	6PGL	1pbt	160	1604	47
cd01407	SIR2-fam	1j8f	100	2619	42
cd01412	SIRT5_Af1_CobB	1ici	30	776	30
cd01415	SAICAR_synt_Tm	1kut	35	274	18
cd01420	MoaC_PE	1ekr	42	1259	15
cd01421	IMPCH	1g8m	41	659	16
cd01424	MGS_CPS_II	1ce8	73	1233	129
cd01428	ADK	3aky	185	2855	22
cd01434	EFG_mtEFG1_IV	1dar	110	879	157
cd01444	GlpE_ST	1gmx	26	496	1
cd01448	TST_Repeat_1	1dp2	75	865	87
cd01449	TST_Repeat_2	1dp2	69	865	8
cd01468	trunk_domain	1m2o	27	1464	169
cd01483	E1_enzyme_family	1jw9	46	1709	12
cd01514	Elongation_Factor_C	1zm9	360	2353	17
cd01517	PAP_phosphatase	1qgx	31	592	14
cd01555	UdpNAET	1uae	72	608	114
cd01556	EPSP_synthase	1g6s	103	1972	190
cd01557	BCAT_beta_family	1ekf	47	535	40
cd01558	D-AAT_like	3daa	26	583	47
cd01568	QPRTase_NadC	1qpo	98	664	98
cd01572	QPRTase	1qpo	82	664	74
cd01594	Lyase_I_like	1jsw	406	1215	126
cd01595	Adenylsuccinate_lyase_like	1c3u	114	622	131
cd01596	Aspartatase_like	1jsw	112	671	464
cd01597	pCLME	1q5n	30	573	65
cd01610	PAP2_like	1d2t	626	5856	25
cd01611	GABARAP	1gnu	33	259	6
cd01637	IMPase_like	1fta	44	510	17
cd01639	IMPase	2hhm	75	1046	39
cd01653	GATase1	1ox4	1656	3590	20
cd01657	Ribosomal_L7	1jj2	36	345	8
cd01662	Ubiquinol_Oxidase_I	1fft	42	1139	226
cd01663	Cyt_c_Oxidase_I	2occ	90	1071	373
cd01665	Cyt_c_Oxidase_III	2occ	78	597	33
cd01667	TGS_ThrRS_N	1qf6	161	1093	8
cd01672	TMPK	1g3u	79	1174	11
cd01675	RNR_3	1hk8	44	1254	105
cd01677	PFL2_DhaB_BssA	1r9e	25	1305	168
cd01679	RNR_1	4r1r	66	1358	114
cd01681	aeEF2_snRNP_like_IV	1zm9	99	1613	27
cd01699	RNA_dep_RNAP	1khv	71	4078	88
cd01702	Pol_eta	1jih	26	1775	43
cd01713	PAPS_reductase	1sur	135	1639	27
cd01714	ETF_beta	1efp	63	678	40
cd01715	ETF_alpha	1o94	72	667	0
cd01717	Sm_B	1d3b	31	520	1
cd01734	YlxS_C	1ib8	35	260	4
cd01740	GATase1_FGAR_AT	1t3t	69	1625	22
cd01741	GATase1_1	1o1y	151	646	33
cd01742	GATase1_GMP_Synthase	1gpm	57	851	38
cd01743	GATase1_Anthranilate_Synthase	1i7q	130	1631	42
cd01744	GATase1_CPSase	1jdb	78	2710	128
cd01746	GATase1_CTP_Synthase	1s1m	63	1135	20
cd01748	GATase1_IGP_Synthase	1ox4	89	741	28
cd01749	GATase1_PB	1r9g	54	359	31
cd01751	PLAT_LH2	1yge	25	976	675
cd01755	PLAT_lipase	1rp1	27	1968	14
cd01803	Ubiquitin	1fxt	41	776	2
cd01821	Rhamnogalacturan_acetylesterase_like	1deo	44	1536	17
cd01822	Lysophospholipase_L1_like	1ivn	80	619	36
cd01823	SEST_like	1esc	41	1996	9
cd01838	Isoamyl_acetate_hydrolase_like	1yzf	36	460	12
cd01851	GBP	1f5n	54	1915	68
cd01856	YlqF	1puj	80	1966	8
cd01860	Rab5_related	1n6h	57	422	20
cd01861	Rab6	1d5c	36	295	19
cd01862	Rab7	1ky2	35	241	17
cd01867	Rab8_Rab10_Rab13_like	1g17	28	232	17
cd01868	Rab11_like	1oiw	51	367	18
cd01869	Rab1_Ypt1	1ukv	25	248	14
cd01876	YihA_EngB	1pui	174	1475	18
cd01883	EF1_alpha	1ije	102	1566	49
cd01884	EF_Tu	1tui	62	590	76
cd01885	EF2	1n0v	35	2063	255
cd01886	EF-G	2efg	73	1012	193
cd01887	IF2_eIF5B	1g7t	131	2740	36
cd01888	eIF2_gamma	1kk3	33	555	77
cd01894	EngA1	1mky	152	1131	163
cd01895	EngA2	1mky	152	1010	172
cd01898	Obg	1lnz	197	2724	13
cd01900	YchF	1jal	138	546	164
cd01906	proteasome_protease_HslV	1j2q	456	740	15
cd01908	YafJ	1te5	73	760	22
cd01912	proteasome_beta	1j2q	244	709	26
cd01913	protease_HslV	1ned	42	340	31
cd01918	HprK_C	1ko7	39	776	1
cd01926	cyclophilin_ABH_like	1m63	37	542	21
cd01935	Ntn_CGH_like	2bjg	97	654	30
cd01936	Ntn_CA	1keh	34	937	195
cd01949	GGDEF	1w25	511	2399	73
cd01959	nsLTP2	1n89	25	138	2
cd01960	nsLTP1	1mzm	65	204	2
cd01965	Nitrogenase_MoFe_beta_like	2afk	65	1499	64
cd01967	Nitrogenase_MoFe_alpha_like	1qh8	53	1342	91
cd01983	Fer4_NifH	1nip	942	6594	13
cd01986	Alpha_ANH_like	1gpm	35	747	1
cd01991	Asn_Synthase_B_C	1ct9	183	1332	45
cd01992	PP-ATPase	1ni5	119	909	1
cd01997	GMP_synthase_C	1gpm	52	842	55
cd01999	Argininosuccinate_Synthase	1kh3	50	615	80
cd02000	TPP_E1_PDC_ADC_BCADC	1dtw	150	1352	105
cd02002	TPP_BFDC	1bfd	51	698	28
cd02004	TPP_BZL_OCoD_HPCL	2c31	50	2285	323
cd02005	TPP_PDC_IPDC	1pvd	49	1237	135
cd02012	TPP_TK	1qgd	95	1202	96
cd02014	TPP_POX	1pow	41	671	224
cd02015	TPP_AHAS	1jsc	72	786	345
cd02019	NK	1g3u	27	829	5
cd02020	CMPK	1q3t	91	1180	24
cd02021	GntK	1kof	50	1448	5
cd02022	DPCK	1n3b	142	828	28
cd02023	UMPK	1uj2	34	2099	30
cd02027	APSK	1m7h	114	1132	25
cd02035	ArsA	1ihu	92	1294	28
cd02036	MinD	1ion	35	553	10
cd02039	cytidylyltransferase_like	1vlh	587	1775	9
cd02040	NifH	1nip	29	787	35
cd02042	ParA	2bej	259	858	21
cd02062	Nitro_FMN_reductase	1ds7	73	3152	7
cd02071	MM_CoA_mut_B12_BD	4req	32	1746	6
cd02106	Band_7	1win	410	1492	21
cd02110	SO_family_Moco_dimer	1sox	39	1268	32
cd02116	ACT	1phz	1628	1811	8
cd02117	NifH_like	1nip	45	815	19
cd02121	PA_GCPII_like	1z8l	35	1009	298
cd02133	PA_C5a_like	1xf1	39	1964	130
cd02137	Nitroreductase_1	2b67	43	321	8
cd02146	NfsA_FRP	1bkj	54	390	29
cd02149	NfsB_like_nitroreductase	1ds7	45	305	12
cd02152	OAT	1vz8	131	1816	189
cd02153	tRNA_bindingDomain	1ntg	160	1637	10
cd02156	nt_trans	1iho	915	3179	20
cd02158	PanC_ATPS	1iho	119	1060	2
cd02163	PPAT_a	1vlh	88	224	22
cd02165	NMNAT	1nup	157	1265	22
cd02185	AroH	1dbf	43	432	9
cd02186	alpha_tubulin	1ffx	42	512	284
cd02187	beta_tubulin	1jff	39	482	133
cd02191	FtsZ	1fsz	74	773	49
cd02193	PurL	1t3t	128	1868	72
cd02194	ThiL_N	1vqv	64	401	118
cd02196	PurM_N	1cli	53	1402	213
cd02198	YjgH	1pf5	239	454	33
cd02201	FtsZ_type1	1fsz	69	731	76
cd02203	PurL_repeat1	1vk3	61	1458	356
cd02204	PurL_repeat2	1vk3	67	1465	498
cd02205	CBS_pair	1zfj	432	2564	7
cd02248	Peptidase_C1A	1pop	136	2043	24
cd02249	ZZ	1tot	28	5952	1
cd02253	DmpA	1b65	30	810	78
cd02412	30S_S3_KH	1voz	80	457	7
cd02413	40S_S3_KH	1wh9	28	341	7
cd02553	PseudoU_synth_RsuA	1ksl	44	598	35
cd02570	PseudoU_synth_EcTruA	1dj0	140	755	60
cd02573	PseudoU_synth_EcTruB	1k8w	105	537	74
cd02575	PseudoU_synth_EcTruD	1sb7	26	500	2
cd02619	Peptidase_C1	1pop	47	1888	18
cd02620	Peptidase_C1A_CathepsinB	1gmy	49	1056	28
cd02651	nuc_hydro_IU_UC_XIUA	2mas	47	469	59
cd02688	E_set	1ji1	41	1773	1
cd02751	MopB_DMSOR-like	1eu1	40	1185	63
cd02754	MopB_Nitrate-R-NapA-like	2nap	33	1690	194
cd02791	MopB_CT_Nitrate-R-NapA-like	2nap	47	1632	333
cd02796	tRNA_bind_bactPheRS	1eiy	102	1013	33
cd02798	tRNA_bind_CsaA	1gd7	27	842	2
cd02799	tRNA_bind_EMAP-II_like	1ntg	32	957	14
cd02800	tRNA_bind_EcMetRS_like	1pyb	48	725	12
cd02801	DUS_like_FMN	1vhn	194	1326	80
cd02803	OYE_like_FMN_family	1ps9	108	1200	73
cd02808	GltS_FMN	1ofe	98	3287	74
cd02809	alpha_hydroxyacid_oxid_FMN	1huv	151	1351	124
cd02811	IDI-2_FMN	1p0n	73	455	63
cd02812	PcrB_like	1viz	27	302	20
cd02846	PAZ_argonaute_like	1t2s	78	1709	1
cd02852	Isoamylase_N_term	1bf2	34	1088	395
cd02853	MTHase_N_term	1eh9	47	1003	6
cd02857	CD_pullulan_degrading_enzymes_N_term	1j0j	43	2144	76
cd02883	Nudix_Hydrolase	1f3y	199	1711	5
cd02885	IPP_Isomerase	1q54	57	565	19
cd02889	SQCY	1sqc	47	1567	90
cd02890	PTase	1kzp	81	1887	46
cd02892	SQCY_1	1sqc	45	1663	164
cd02893	FTase	1kzp	29	861	27
cd02895	GGTase-I	1s64	25	662	24
cd02901	Macro_Poa1p_like	2afc	43	2542	8
cd02908	Macro_Appr_pase_like	1spv	57	1135	31
cd02922	FCB2_FMN	1fcb	27	1720	43
cd02932	OYE_YqiM_FMN	1z48	83	1042	118
cd02933	OYE_like_FMN	1oyb	164	1897	209
cd02953	DsbDgamma	1uc7	60	923	8
cd02954	DIM1	1qgv	27	255	8
cd02961	PDI_a_family	1mek	382	2849	12
cd02964	TryX_like_family	1o73	33	1453	7
cd02966	TlpA_like_family	1jfu	305	1149	24
cd02968	SCO	1on4	159	1004	23
cd02972	DsbA_family	1dsb	495	1700	19
cd02973	TRX_GRX_like	1fo5	43	990	3
cd02974	AhpF_NTD_N	1hyu	35	981	7
cd02976	NrdH	1h75	60	269	1
cd02977	ArsC_family	1j9b	144	267	10
cd02978	KaiB_like	1t4z	25	564	3
cd02979	PHOX_C	1foh	34	1098	23
cd02980	TRX_Fd_family	1m2a	313	1017	5
cd02982	PDI_b'_family	1a8y	110	1385	3
cd03013	PRX5_like	1oc3	64	390	14
cd03014	PRX_Atyp2cys	1psq	49	234	30
cd03016	PRX_1cys	1prx	55	333	35
cd03019	DsbA_DsbA	1dsb	64	378	15
cd03020	DsbA_DsbC_DsbG	1eej	69	542	18
cd03028	GRX_PICOT_like	1wik	68	740	9
cd03030	GRX_SH3BGR	1t1v	29	2459	2
cd03034	ArsC_ArsC	1j9b	43	196	12
cd03035	ArsC_Yffb	1rw1	30	204	10
cd03042	GST_N_Zeta	1e6b	36	266	29
cd03044	GST_N_EF1Bgamma	1nhy	34	580	14
cd03045	GST_N_Delta_Epsilon	1v2a	35	279	16
cd03057	GST_N_Beta	1f2e	62	349	13
cd03108	AdSS	1dj2	65	634	100
cd03112	CobW_like	1nij	30	398	41
cd03113	CTGs	1vco	27	692	453
cd03116	MobB	1p9n	47	825	5
cd03124	alpha_CA_prokaryotic_like	1kop	71	1244	29
cd03128	GAT_1	1ox4	1729	3425	21
cd03129	GAT1_Peptidase_E_like	1fye	69	1080	18
cd03132	GATase1_catalase	1gge	54	948	14
cd03134	GATase1_PfpI_like	1g2i	48	436	22
cd03135	GATase1_DJ-1	1soa	78	798	13
cd03141	GATase1_Hsp31_like	1ons	81	768	32
cd03143	A4_beta-galactosidase_middle_domain	1kwk	88	1548	6
cd03146	GAT1_Peptidase_E	1fye	34	482	13
cd03177	GST_C_Delta_Epsilon	1pn9	57	409	72
cd03178	GST_C_Ure2p_like	1g6y	74	547	100
cd03181	GST_C_EFB1gamma	1nhy	47	1411	4
cd03183	GST_C_Theta	3ljr	30	636	43
cd03184	GST_C_Omega	1eem	25	341	13
cd03185	GST_C_Tau	1oyj	90	557	88
cd03187	GST_C_Phi	1bye	39	377	49
cd03188	GST_C_Beta	1a0f	89	360	17
cd03191	GST_C_Zeta	1fw1	65	383	101
cd03198	GST_C_CLIC	1rk4	36	1162	3
cd03209	GST_C_Mu	1xwk	25	231	22
cd03217	ABC_FeS_Assembly	2d2f	36	393	20
cd03219	ABC_Mj1267_LivG_branched	1g6h	133	1229	62
cd03224	ABC_TM1139_LivF_branched	1ji0	101	914	52
cd03229	ABC_Class3	1g29	28	590	9
cd03230	ABC_DR_subfamily_A	1vpl	224	2320	66
cd03255	ABC_MJ0796_Lo1CDE_FtsE	1f3o	71	1075	14
cd03259	ABC_Carb_Solutes_like	1g29	52	527	22
cd03262	ABC_HisP_GlnQ_permeases	1b0u	47	551	37
cd03275	ABC_SMC1_euk	1w1w	51	1509	44
cd03278	ABC_SMC_barmotin	1.00E+69	180	1728	52
cd03312	CIMS_N_terminal_like	1xpg	76	986	3
cd03313	enolase	1one	91	573	189
cd03316	MR_like	1rvk	99	763	54
cd03319	L-Ala-DL-Glu_epimerase	1tkk	54	589	41
cd03320	OSBS	1fhv	40	578	14
cd03333	chaperonin_like	1aon	333	3140	287
cd03343	cpn60	1a6d	28	681	1
cd03344	GroEL	1aon	99	820	262
cd03362	TOPRIM_TopoIA_TopoIII	1i7d	77	1552	86
cd03363	TOPRIM_TopoIA_TopoI	1cy7	39	1473	273
cd03364	TOPRIM_DnaG_primases	1dd9	119	2671	151
cd03367	Ribosomal_S23	1s1h	38	250	20
cd03377	TPP_PFOR_PNO	2pda	27	2001	58
cd03378	beta_CA_cladeC	2a5v	45	345	31
cd03379	beta_CA_cladeD	1g5c	31	329	7
cd03380	PAP2_like_1	1d2t	55	6205	12
cd03397	PAP2_acid_phosphatase	1d2t	29	2980	18
cd03398	PAP2_haloperoxidase	1qhb	26	5772	9
cd03399	Band_7_flotillin	1win	45	1049	4
cd03413	CbiK_C	1qgo	27	613	5
cd03416	CbiX_SirB_N	1tjn	109	727	6
cd03418	GRX_GRXb_1_3_like	1fov	32	438	2
cd03424	ADPRase_NUDT5	1g9q	275	2275	28
cd03425	MutT_pyrophosphohydrolase	1ppx	115	645	16
cd03426	CoAse	1nqz	143	1329	22
cd03427	MTH1	1iry	47	409	10
cd03428	Ap4A_hydrolase_human_like	1xsc	28	535	6
cd03431	DNA_Glycosylase_C	1x51	88	1987	12
cd03440	hot_dog	1mka	1845	4720	9
cd03441	R_hydratase_like	1iq6	362	4311	24
cd03443	PaaI_thioesterase	1psu	456	1698	28
cd03444	Thioesterase_II_repeat1	1c8u	87	1121	13
cd03445	Thioesterase_II_repeat2	1c8u	82	1026	5
cd03448	HDE_HSD	1pn2	42	1242	20
cd03449	R_hydratase	1iq6	66	658	7
cd03451	FkbR2	2bi0	39	630	6
cd03458	Catechol_intradiol_dioxygenases	1dmh	48	395	36
cd03461	12-HQD	1tmx	26	393	35
cd03463	34-PCD_alpha	3pcg	25	272	17
cd03465	URO-D_like	1uro	31	1008	22
cd03467	Rieske	1ezv	152	1548	6
cd03469	Rieske_RO_Alpha_N	1uuw	234	1372	64
cd03470	Rieske_cytochrome_bc1	1zrt	68	409	15
cd03481	TopoIIA_Trans_ScTopoIIA	1qzr	26	2000	118
cd03482	MutL_Trans_MutL	1b63	25	710	58
cd03484	MutL_Trans_hPMS_2_like	1ea6	25	1432	28
cd03494	SQR_TypeC_SdhD	1nek	32	144	7
cd03499	SQR_TypeC_SdhC	1nek	106	297	23
cd03527	RuBisCO_small	1bxn	27	1282	6
cd03528	Rieske_RO_ferredoxin	1vck	70	146	10
cd03561	VHS	1elk	36	1153	6
cd03562	CID	1sza	53	2551	9
cd03564	ANTH_AP180_CALM	1hfa	51	1179	29
cd03571	ENTH_epsin	1h0a	53	1084	7
cd03586	Pol_IV_kappa	1jx4	187	1722	112
cd03587	SOCS	2c9w	155	1447	2
cd03671	Ap4A_hydrolase_plant_like	1f3y	41	400	8
cd03673	Ap6A_hydrolase	1vc9	36	783	7
cd03675	Nudix_Hydrolase_2	2b0v	32	211	12
cd03677	MM_CoA_mutase_beta	7req	45	790	80
cd03688	eIF2_gamma_II	1kk3	40	540	33
cd03692	mtIF2_IVc	2crv	89	1677	7
cd03693	EF1_alpha_II	1f60	52	547	47
cd03696	selB_II	1wb3	50	1291	14
cd03697	EFTU_II	1mj1	55	571	34
cd03698	eRF3_II_like	1r5o	51	1060	46
cd03700	eEF2_snRNP_like_II	1n0v	80	1487	30
cd03701	IF2_IF5B_II	1g7s	126	1821	2
cd03703	aeIF5B_II	1g7s	36	1558	35
cd03705	EF1_alpha_III	1f60	51	1019	23
cd03707	EFTU_III	1exm	47	528	223
cd03717	SOCS_SOCS_like	2c9w	54	1443	1
cd03747	Ntn_PGA_like	1keh	111	1201	173
cd03754	proteasome_alpha_type_6	1iru	33	355	23
cd03758	proteasome_beta_type_2	1iru	27	351	14
cd03759	proteasome_beta_type_3	1iru	25	353	19
cd03760	proteasome_beta_type_4	1iru	29	348	12
cd03761	proteasome_beta_type_5	1z7q	27	598	18
cd03762	proteasome_beta_type_6	1iru	27	332	18
cd03763	proteasome_beta_type_7	1iru	43	323	20
cd03768	SR_ResInv	1zr4	210	800	40
cd04087	PTPA	2g62	45	738	41
cd04088	EFG_mtEFG_II	1wdt	136	2209	73
cd04089	eRF3_II	1r5o	29	942	66
cd04094	selB_III	1wb3	48	856	24
cd04096	eEF2_snRNP_like_C	1zm9	77	1447	14
cd04105	SR_beta	1nrj	29	490	5
cd04150	Arf1_5_like	1mr3	26	198	25
cd04166	CysN_ATPS	1zun	56	735	2
cd04170	EF-G_bact	1wdt	56	842	188
cd04234	AAK_AK	2cdq	141	1369	38
cd04235	AAK_CK	1.00E+19	68	383	85
cd04238	AAK_NAGK-like	1gs5	84	414	63
cd04242	AAK_G5K_ProB	2ako	127	968	50
cd04243	AAK_AK-HSDH-like	2j0w	45	1252	51
cd04250	AAK_NAGK-C	2buf	53	404	62
cd04254	AAK_UMPK-PyrH-Ec	2bne	51	636	55
cd04269	ZnMc_adamalysin_II_like	1bud	110	2115	15
cd04275	ZnMc_pappalysin_like	2cki	29	3077	12
cd04277	ZnMc_serralysin_like	1kap	42	2946	15
cd04280	ZnMc_astacin_like	1iab	97	1291	23
cd04317	EcAspRS_like_N	1c0a	103	1424	93
cd04322	LysRS_N	1lyl	190	1760	24
cd04329	RNAP_II_Rpb7_N	2b63	26	738	5
cd04366	IlGF_insulin_bombyxin_like	1efe	41	210	1
cd04367	IlGF_insulin_like	1efe	27	322	1
cd04371	DEP	1o7f	192	3611	4
cd04413	NDPk_I	1f6t	105	366	31
cd04477	RPA1N	2b3g	36	1022	2
cd04478	RPA2_DBD_D	1l1o	47	824	5
cd04479	RPA3	1l1o	30	910	1
cd04488	RecG_wedge_OBF	1gm5	202	1741	14
cd04491	SoSSB_OBF	1o7i	92	1691	2
cd04497	hPOT1_OB1_like	1qzh	28	2488	2
cd04513	Glycosylasparaginase	1p4v	26	838	30
cd04601	CBS_pair_IMPDH	1zfj	66	622	48
cd04602	CBS_pair_IMPDH_2	1jcn	34	626	26
cd04622	CBS_pair_9	1xkf	79	534	11
cd04643	CBS_pair_30	1yav	29	176	1
cd04659	Piwi_piwi-like_ProArk	2bgg	36	1320	34
cd04684	Nudix_Hydrolase_25	2azw	28	486	2
cd04723	HisA_HisF	1qo2	36	632	19
cd04724	Tryptophan_synthase_alpha	1wxj	161	791	34
cd04725	OMP_decarboxylase_like	1dqx	169	1011	17
cd04726	KGPDC_HPS	1xbv	41	653	16
cd04727	pdxS	1znn	31	398	26
cd04729	NanE	1yxy	31	550	26
cd04730	NPD_like	2gjn	184	3722	95
cd04731	HisF	1ox5	85	848	51
cd04732	HisA	1qo2	103	332	50
cd04738	DHOD_2_like	1uuo	91	2174	66
cd04740	DHOD_1B_like	1ep3	45	632	51
cd04761	HTH_MerR-SF	1jbg	38	538	3
cd04770	HTH_HMRTR	1q05	43	325	8
cd04859	Prim_Pol	1rni	59	1363	10
cd04860	AE_Prim_S	1v34	57	987	27
cd04867	TGS_YchF_C	1jal	39	440	94
cd04868	ACT_AK-like	2j0x	326	1240	13
cd04869	ACT_GcvR_2	1u8s	25	299	9
cd04878	ACT_AHAS	2f1f	59	762	2
cd04879	ACT_3PGDH-like	1ygy	169	1446	50
cd04880	ACT_AAAH-PDT-like	1phz	179	1177	12
cd04885	ACT_ThrD-I	1tdj	76	792	20
cd04889	ACT_PDH-BS-like	2f06	40	482	2
cd04890	ACT_AK-like_1	2cdq	60	1042	182
cd04892	ACT_AK-like_2	2cdq	177	1193	21
cd04901	ACT_3PGDH	1psd	53	645	58
cd04902	ACT_3PGDH-xct	1ygy	86	1432	75
cd04904	ACT_AAAH	1phz	31	736	72
cd04905	ACT_CM-PDT	2iq8	148	763	90
cd04906	ACT_ThrD-I_1	1tdj	37	628	90
cd04907	ACT_ThrD-I_2	1tdj	39	682	74
cd04912	ACT_AKiii-LysC-EC-like_1	2j0x	29	1039	148
cd04921	ACT_AKi-HSDH-ThrA-like_1	2hmf	37	1150	414
cd05119	RIO	1zp9	106	943	13
cd05144	RIO2_C	1tqp	46	717	51
cd05145	RIO1_like	1zp9	60	890	3
