# Supplementary material for: Structural and Functional Roles of Coevolved Sites in Proteins
Source: PLoS One. 2010 Jan 6;5(1):e8591. doi: 10.1371/journal.pone.0008591 (PMC2797611; doi:10.1371/journal.pone.0008591)
Supplement: Table S3 — (0.01 MB TXT) [file pone.0008591.s008.txt]

Supporting Information File 8:
Authors: Saikat Chakrabarti and Anna R. Panchenko
Table S3
CD_Code	Family_name	Rep_PDB_code	No_sequences	Alignment_length	No-coevolved_pair	No_functional_sites
cd00001	PTS_IIB_man	1ble	25	352	5	4
cd00002	YbaK	1dbx	61	674	5	8
cd00003	PNPsynthase	1ho4	52	509	79	48
cd00004	Sortase	1ija	35	586	5	6
cd00006	PTS_IIA_man	1pdo	43	952	7	8
cd00008	53EXOc	1exn	56	1176	16	24
cd00009	AAA	1do2	350	5695	6	9
cd00010	AAI_LTSS	1hss	66	1049	1	22
cd00013	ADF	1cof	51	937	0	13
cd00015	ALBUMIN	1bke	59	2627	6	15
cd00016	alkPPc	1elz	29	865	45	68
cd00019	AP2Ec	1qum	40	998	9	22
cd00020	ARM	1ial	77	3340	5	11
cd00024	CHROMO	1ap0	121	5435	5	8
cd00027	BRCT	1cdz	144	3888	4	7
cd00028	B_lectin	1msa	44	4014	2	42
cd00031	CA	1ncj	168	8793	21	10
cd00032	CASc	1cp3	52	952	18	31
cd00033	CCP	1ckl	288	5659	2	2
cd00036	ChtBD3	1aiw	79	2295	2	2
cd00038	CAP_ED	1rgs	292	3499	8	11
cd00042	CY	1stf	52	1062	2	5
cd00044	CysPc	1df0	36	2630	17	3
cd00045	DED	1a1z	32	636	2	6
cd00046	DEXDc	1d9x	228	3968	13	9
cd00047	PTPc	2shp	101	3525	52	6
cd00052	EH	1qjt	57	2952	4	15
cd00056	ENDO3c	1muy	140	1569	23	17
cd00057	FA58C	1euu	26	4183	6	3
cd00063	FN3	1bqu	741	45058	6	7
cd00067	GAL4	3alc	118	2147	1	15
cd00068	GGL	1gp2	27	1252	1	15
cd00070	GLECT	1qkq	91	1317	11	29
cd00073	H15	1hst	70	771	4	27
cd00075	HATPase_c	1a4h	483	3569	6	18
cd00079	HELICc	1d2m	130	3146	128	13
cd00080	HhH2_motif	1b43	98	2158	12	1
cd00081	Hint	1dq3	77	3113	12	5
cd00084	HMG-box	1j5n	192	2925	10	6
cd00085	HNHc	1bxi	121	1262	7	11
cd00088	HPT	1qsp	87	3742	3	6
cd00089	HR1	1cxz	25	1748	2	31
cd00090	HTH_ARSR	1smt	178	1180	4	60
cd00091	NUC	1ql0	30	2364	15	10
cd00093	HTH_XRE	1lmb	557	1867	1	10
cd00108	KR	1nk1	38	1209	9	6
cd00111	Trefoil	1ps2	49	3215	1	4
cd00114	LIGANc	1dgs	44	918	22	11
cd00115	LMWPc	1d1p	72	677	5	6
cd00119	LYZ1	1lmq	50	1426	8	15
cd00120	MADS	1mnm	91	1108	3	45
cd00125	PLA2c	1bk9	59	294	8	8
cd00127	DSPc	1vhr	51	1768	7	6
cd00128	XPG	1a76	34	2611	20	66
cd00130	PAS	3pyp	183	3008	3	15
cd00134	PBPb	2lao	62	1667	15	14
cd00138	PLDc	1bys	59	3530	6	9
cd00140	beta_clamp	1unn	111	703	68	19
cd00142	PI3Kc_family	1e8x	60	5333	191	40
cd00143	PP2Cc	1a6q	137	3282	33	8
cd00145	POLBc	1clq	73	2436	116	31
cd00148	PROF	1d1j	26	323	3	19
cd00152	PTX	1b09	27	3586	11	9
cd00154	Rab	3rab	307	2963	36	33
cd00156	REC	1dcf	307	3426	23	16
cd00161	RICIN	1xyf	104	3368	14	20
cd00162	RING	1fbv	555	9747	2	8
cd00164	S1	1sro	228	3158	8	5
cd00165	S4	1dm9	266	2237	4	12
cd00168	SCP	1cfe	45	1180	7	4
cd00170	SEC14	1aua	109	4756	13	18
cd00171	Sec7	1pbv	34	2459	9	22
cd00172	SERPIN	1ova	91	1245	32	10
cd00173	SH2	1aya	197	2853	2	6
cd00175	SNc	2sns	30	1471	11	7
cd00176	SPEC	1quu	168	8538	3	6
cd00179	SynN	1dn1	69	354	13	63
cd00180	S_TKc	1jnk	254	5791	93	54
cd00182	TBOX	1xbr	32	3352	6	30
cd00184	TNF	1a8m	33	471	2	13
cd00185	TNFR	1d0g	49	740	9	38
cd00186	TOP1Ac	1cy7	62	2530	222	29
cd00189	TPR	1a17	137	2617	4	25
cd00195	UBCc	2ucz	70	5185	5	27
cd00200	WD40	1tbg	90	3677	24	40
cd00201	WW	1f8a	134	4625	1	2
cd00202	ZnF_GATA	2gat	43	2002	2	28
cd00205	rhv	1vbb	55	2970	7	9
cd00206	snake_toxin	1nea	46	106	1	8
cd00209	DHFR	2cd2	127	1018	22	5
cd00211	PTS_IIA_fru	1a6j	109	1685	21	3
cd00212	PTS_IIB_glc	1iba	88	1332	9	8
cd00213	S-100	1mr8	134	3222	3	55
cd00214	Calpain_III	1kfu	25	2482	88	4
cd00215	PTS_IIA_lac	1e2a	27	130	9	13
cd00223	TOPRIM_TopoIIB_SPO	1d3y	51	1059	17	14
cd00229	SGNH_hydrolase	1esc	187	4491	7	11
cd00232	HemeO	1j77	42	1360	17	8
cd00237	p23	1ejf	35	1414	5	9
cd00254	LT_GEWL	154l	226	3671	12	5
cd00260	Sialidase	1eus	55	2769	37	13
cd00261	AAI_SS	1hss	58	901	2	15
cd00264	BPI	1bp1	31	831	8	32
cd00265	MADS_MEF2_like	1egw	41	736	2	38
cd00266	MADS_SRF_like	1mnm	46	1036	1	47
cd00268	DEADc	1qde	61	1188	18	12
cd00269	DEXHc	1d9z	135	3951	43	12
cd00272	Chemokine_CC	1cm9	41	300	2	36
cd00287	ribokinase_pfkB_like	1bx4	36	1259	14	9
cd00291	SirA_YedF_YeeD	1dcj	192	953	3	8
cd00298	alpha-crystallin-Hsps	1gme	30	369	8	25
cd00299	GST_C_family	1eem	227	1863	40	18
cd00300	LDH	1a5z	148	625	131	30
cd00304	RT_like	1qaj	25	1724	17	12
cd00305	Cu-Zn_Superoxide_Dismutase	1yaz	67	630	17	25
cd00309	chaperonin_type_I_II	1aon	308	964	155	43
cd00311	TIM	1tre	229	831	38	26
cd00314	plant_peroxidase	1fhf	97	838	29	14
cd00315	Cyt_C5_DNA_methylase	1dct	36	781	21	38
cd00317	cyclophilin	1rmh	91	2033	17	12
cd00318	Phosphoglycerate_kinase	1qpg	26	599	51	24
cd00320	cpn10	1aon	97	456	6	29
cd00321	SO_family_Moco	1sox	104	1455	34	12
cd00325	chitinase_glyco_hydro_19	2baa	57	878	23	10
cd00326	alpha_CA	1znc	176	3904	26	10
cd00329	TopoII_MutL_Trans	1ei1	294	2198	47	1
cd00331	IGPS	1pii	133	1170	48	35
cd00332	PAL-HAL	1gk2	86	1047	203	50
cd00333	MIP	1fx8	27	1118	9	12
cd00336	Ribosomal_L22	1jj2	132	938	7	47
cd00338	Ser_Recombinase	1gdt	179	858	16	6
cd00342	gram_neg_porins	1osm	191	760	74	44
cd00351	TS_Pyrimidine_HMase	1nje	69	1406	14	31
cd00353	Ribosomal_S15p_S13e	1a32	114	726	2	24
cd00354	FBPase	1fta	61	545	55	24
cd00355	Ribosomal_L30_L7	1jj2	70	322	3	31
cd00374	RNase_T2	1ioo	96	781	25	11
cd00381	IMPDH	1zfj	71	700	45	9
cd00385	Isoprenoid_Biosyn_C1	5eat	324	1529	64	27
cd00386	Heme_Cu_Oxidase_III_like	2occ	169	1167	34	9
cd00389	microbial_RNases	1rtu	25	286	1	4
cd00392	Ribosomal_L13	1s72	132	802	14	25
cd00395	Tyr_Trp_RS_core	4ts1	89	1011	37	57
cd00397	DNA_BRE_C	2crx	25	993	4	18
cd00400	Voltage_gated_ClC	1kpl	112	1125	83	33
cd00405	PRAI	1pii	218	1308	58	9
cd00407	Urease_beta	4ubp	47	1552	15	29
cd00408	DHDPS-like	1dhp	251	574	94	26
cd00412	pyrophosphatase	1i6t	90	543	12	14
cd00413	Glyco_hydrolase_16	1gbg	142	2252	26	3
cd00418	GlxRS_core	1euq	73	1680	133	33
cd00419	Ferrochelatase_C	1hrk	136	663	90	16
cd00421	intradiol_dioxygenase	1dmh	146	525	27	7
cd00423	Pterin_binding	1aj0	36	1394	18	20
cd00430	Ala_racemase	1l6g	112	988	87	50
cd00431	cysteine_hydrolases	1yac	203	1548	30	5
cd00446	GrpE	1dkg	217	1001	39	26
cd00447	NusB_Sun	1eyv	29	611	2	3
cd00448	YjgF_like	1jd1	296	870	22	37
cd00452	KDPG_aldolase	1eua	78	837	37	26
cd00457	PEBP_RKIP	1fux	37	382	7	4
cd00462	PTH	2pth	153	401	28	7
cd00464	SK	1kag	109	3829	14	19
cd00466	DHQase_II	1h0s	89	231	33	42
cd00476	SAICAR_synt	1obg	63	707	41	25
cd00477	FTHFS	1fpm	47	1129	273	7
cd00480	malate_synt	1d8c	41	2031	5	5
cd00481	Ribosomal_L19e	1jj2	34	402	6	103
cd00483	HPPK	1eqm	103	985	19	33
cd00484	PEPCK_ATP	1k3c	28	717	132	45
cd00487	Pep_deformylase	1g27	155	485	35	13
cd00488	PCD_DCoH	1dcp	112	458	14	35
cd00493	FabA_FabZ	1mka	161	3523	18	25
cd00496	PheRS_alpha_core	1eiy	43	859	29	89
cd00497	PseudoU_synth_TruA_like	1dj0	32	949	6	15
cd00498	Hsp33	1i7f	41	613	16	15
cd00501	Peptidase_C15	1a2z	56	445	12	40
cd00516	PRTase_typeII	1qpo	185	1132	51	12
cd00528	MoaC	1ekr	53	1265	25	70
cd00537	MTHFR	1b5t	78	1077	19	18
cd00567	ACAD	1ege	69	1337	36	10
cd00571	UreE	1ear	33	509	6	10
cd00575	NOS_oxygenase	1nsi	48	1534	50	32
cd00592	HTH_MerR-like	1jbg	124	633	6	72
cd00593	RIBOc	1jfz	197	3304	8	23
cd00618	PLA2_like	1bk9	101	1263	5	8
cd00635	YBL036c_PLPDEIII	1b54	82	991	43	9
cd00636	TroA-like	1toa	367	1351	62	4
cd00651	TFold	1is8	69	1205	1	4
cd00657	Ferritin_like	1lko	487	1581	19	6
cd00680	Ring_hydroxylating_alpha	1eg9	68	625	32	37
cd00985	Maf_Ham1	1exc	180	1051	22	5
cd01037	Restriction_endonuclease_like	1cw0	99	2174	1	4
cd01066	APP_MetAP	1jaw	102	1493	22	4
cd01292	metallo-dependent_hydrolases	1k6w	50	2644	18	2
cd01483	E1_enzyme_family	1jw9	46	1709	12	13
cd01949	GGDEF	1w25	511	2399	73	13
cd02000	TPP_E1_PDC_ADC_BCADC	1dtw	150	1352	105	68
